# Supplementary material for: Development and Validation of a Diagnostic Algorithm for Down Syndrome Using Birth Certificate and International Classification of Diseases Codes
Source: Children (Basel). 2024 Oct 21;11(10):1271. doi: 10.3390/children11101271 (PMC11506645; doi:10.3390/children11101271)
Supplement: Supplementary file 1 [file children-11-01271-s001.zip]

Archive with 1 entries (1 files):
- children-3212829-supplementary.pdf
